# Supplementary material for: Mehrere Triplett‐Metall‐zentrierte Jahn–Teller‐Isomere bestimmen die temperaturabhängigen Lumineszenzlebensdauern in [Ru(bpy)3]2+
Source: Angew Chem Weinheim Bergstr Ger. 2023 Sep 15;135(48):e202308803. doi: 10.1002/ange.202308803 (PMC10962581; doi:10.1002/ange.202308803)
Supplement: Supplementary file 1 — Supporting Information [file ANGE-135-0-s001.zip]

Archive with 9 entries (8 files):
- coordinates/
- coordinates/3MC-cis.xyz
- coordinates/3MC-trans.xyz
- coordinates/3MC-twist.xyz
- coordinates/3MLCT.xyz
- coordinates/MECP-cis.xyz
- coordinates/MECP-trans.xyz
- coordinates/MECP-twist.xyz
- coordinates/TS_3MC-trans.xyz
