# Supplementary material for: Mehrere Triplett‐Metall‐zentrierte Jahn–Teller‐Isomere bestimmen die temperaturabhängigen Lumineszenzlebensdauern in [Ru(bpy)3]2+
Source: Angew Chem Weinheim Bergstr Ger. 2023 Sep 15;135(48):e202308803. doi: 10.1002/ange.202308803 (PMC10962581; doi:10.1002/ange.202308803)
Supplement: Supplementary file 1 — Supporting Information [file ANGE-135-0-s001.zip › coordinates/3MC-cis.xyz]

61
XYZ file generated by orca_plot on BaseName=orca
  Ru     -0.000063     -0.150477      0.001408
  N      -0.906862      1.865647      1.020761
  C      -0.551051      3.061970      0.509329
  C      -1.197946      4.240720      0.915599
  C      -2.210180      4.172472      1.872354
  C      -2.556176      2.928593      2.404172
  C      -1.877481      1.801130      1.941412
  H      -0.926643      5.202753      0.481496
  H      -2.723601      5.081769      2.193843
  H      -3.337883      2.823446      3.158889
  H      -2.120872      0.808378      2.326231
  N       1.776960     -0.184886      1.089341
  N      -1.292649     -1.341141      1.272449
  N       0.898347      1.875332     -1.022536
  N      -1.776268     -0.201626     -1.087510
  N       1.300747     -1.325851     -1.270843
  C       0.545507      3.066617     -0.498137
  C       2.811685     -0.891041      0.549545
  C       1.967257      0.490867      2.238270
  C      -2.497443     -1.634173      0.708214
  C      -0.922271     -1.942781      2.417354
  C       1.867097      1.818522     -1.945412
  C      -2.803258     -0.922039     -0.551887
  C      -1.972728      0.476095     -2.234239
  C       2.511817     -1.603137     -0.711797
  C       0.935171     -1.929285     -2.416467
  C       1.194282      4.248488     -0.892268
  C       4.065824     -0.915673      1.171569
  C       3.189720      0.501075      2.905318
  H       1.105143      1.039046      2.623240
  C      -3.358583     -2.560920      1.307975
  C      -1.736053     -2.867837      3.065760
  H       0.054125     -1.662338      2.819020
  C       2.547416      2.949545     -2.397220
  H       2.107787      0.829325     -2.341074
  C      -4.055787     -0.959943     -1.176497
  C      -3.193959      0.473651     -2.903598
  H      -1.116544      1.036132     -2.615363
  C       3.384186     -2.515198     -1.317722
  C       1.760174     -2.840069     -3.070779
  H      -0.046583     -1.662038     -2.813912
  C       2.205060      4.188290     -1.851163
  H       0.925644      5.206379     -0.447491
  C       4.259719     -0.212755      2.360177
  H       4.890060     -1.471200      0.724550
  H       3.291465      1.065859      3.833703
  C      -2.975047     -3.180812      2.498032
  H      -4.315788     -2.806732      0.848066
  H      -1.399558     -3.329696      3.995683
  H       3.327612      2.851095     -3.154414
  C      -4.256025     -0.255390     -2.363101
  H      -4.874032     -1.526911     -0.732862
  H      -3.300949      1.040527     -3.830115
  C       3.005666     -3.136663     -2.508515
  H       4.346618     -2.748240     -0.862162
  H       1.427146     -3.303675     -4.001077
  H       2.720117      5.099870     -2.163459
  H       5.235162     -0.221436      2.851444
  H      -3.638375     -3.906241      2.974593
  H       3.677987     -3.850522     -2.989914
  H      -5.230345     -0.274344     -2.856311
