# Supplementary material for: Mehrere Triplett‐Metall‐zentrierte Jahn–Teller‐Isomere bestimmen die temperaturabhängigen Lumineszenzlebensdauern in [Ru(bpy)3]2+
Source: Angew Chem Weinheim Bergstr Ger. 2023 Sep 15;135(48):e202308803. doi: 10.1002/ange.202308803 (PMC10962581; doi:10.1002/ange.202308803)
Supplement: Supplementary file 1 — Supporting Information [file ANGE-135-0-s001.zip › coordinates/3MC-trans.xyz]

61
XYZ file generated by orca_plot on BaseName=orca
  Ru     -0.001251     -0.031706     -0.022441
  N      -0.783761      1.761547      0.858495
  C      -0.379671      2.986919      0.426735
  C      -0.939215      4.152610      0.968245
  C      -1.910147      4.059056      1.963823
  C      -2.310854      2.794270      2.400212
  C      -1.726450      1.673888      1.816685
  H      -0.627205      5.130131      0.600817
  H      -2.351504      4.964041      2.387552
  H      -3.066945      2.666447      3.176798
  H      -2.012040      0.664845      2.121895
  N       1.890895     -0.001149      0.862783
  N      -1.264339     -1.696576      1.257780
  N       0.878544      1.871738     -1.294194
  N      -1.940614     -0.216573     -0.922946
  N       0.910648     -1.693042     -0.900697
  C       0.664294      3.024858     -0.630907
  C       2.750816     -0.979873      0.456900
  C       2.300916      0.904677      1.772119
  C      -2.391176     -2.049551      0.608811
  C      -0.778267     -2.473176      2.231709
  C       1.810442      1.810883     -2.251348
  C      -2.840763     -1.129912     -0.469441
  C      -2.296133      0.634888     -1.904443
  C       2.205253     -1.921714     -0.534367
  C       0.322586     -2.506934     -1.799188
  C       1.409279      4.177946     -0.925995
  C       4.052425     -1.048655      0.968549
  C       3.580182      0.885090      2.319372
  H       1.576741      1.666620      2.064439
  C      -3.073801     -3.231878      0.936842
  C      -1.404528     -3.657015      2.624758
  H       0.146405     -2.131415      2.707663
  C       2.583801      2.915507     -2.611631
  H       1.940469      0.840233     -2.740553
  C      -4.133653     -1.183389     -1.009134
  C      -3.559436      0.621989     -2.488424
  H      -1.532111      1.346452     -2.225258
  C       2.928066     -2.988423     -1.082630
  C       0.989431     -3.582268     -2.378382
  H      -0.713779     -2.282467     -2.056922
  C       2.377043      4.118602     -1.929702
  H       1.253571      5.103821     -0.371808
  C       4.472947     -0.108251      1.907309
  H       4.733805     -1.831857      0.637289
  H       3.863601      1.641299      3.053484
  C      -2.572832     -4.039906      1.958516
  H      -3.971554     -3.530844      0.395264
  H      -0.981259     -4.261941      3.429113
  H       3.331524      2.828259     -3.402486
  C      -4.498144     -0.303501     -2.026720
  H      -4.857936     -1.900340     -0.622973
  H      -3.794532      1.331494     -3.283679
  C       2.316377     -3.826688     -2.013103
  H       3.962447     -3.163253     -0.787031
  H       0.469432     -4.212329     -3.102047
  H       2.970894      5.003776     -2.169877
  H       5.486249     -0.152103      2.312732
  H      -3.087647     -4.966032      2.225293
  H       2.870799     -4.661555     -2.447461
  H      -5.505153     -0.337587     -2.448765
