# Supplementary material for: Mehrere Triplett‐Metall‐zentrierte Jahn–Teller‐Isomere bestimmen die temperaturabhängigen Lumineszenzlebensdauern in [Ru(bpy)3]2+
Source: Angew Chem Weinheim Bergstr Ger. 2023 Sep 15;135(48):e202308803. doi: 10.1002/ange.202308803 (PMC10962581; doi:10.1002/ange.202308803)
Supplement: Supplementary file 1 — Supporting Information [file ANGE-135-0-s001.zip › coordinates/3MC-twist.xyz]

61
Coordinates from ORCA-job orca
  Ru  -0.22525476888215     -0.27116997173303     -0.32578777754187
  N   1.23592187828418     -1.77988171170645     -0.95731828075124
  C   2.47054854427824     -1.89796381054172     -0.41253434609422
  C   3.36519581957156     -2.87219316577980     -0.88148217515668
  C   2.98098532615689     -3.72629429999405     -1.91308645894380
  C   1.70104857730866     -3.59751194487930     -2.45826010399400
  C   0.86141343167132     -2.61147861395752     -1.94809556383420
  H   4.35328173781479     -2.97371304570972     -0.43361302048560
  H   3.67194352493077     -4.48850322447865     -2.28054057325688
  H   1.35049608883181     -4.24603290783897     -3.26295693612291
  H   -0.14800601209609     -2.47534558284898     -2.34740990111002
  N   0.76211195142830      1.27143088813243     -1.36249481994969
  N   -2.28977301155508      0.09822652733794     -0.91608217985453
  N   1.77632568500122     -0.27426003686391      1.22067971930926
  N   -1.28542196887595     -1.70223276334615      0.74841742980664
  N   -0.66375898596080      1.64906191649256      0.89238994113934
  C   2.80396977764600     -0.97856324103740      0.70749329407903
  C   0.73180589887021      2.53727223497548     -0.85205107360848
  C   1.46843526431908      1.03785394668660     -2.48722072308322
  C   -3.19877308604665     -0.72841069912294     -0.33722910920425
  C   -2.68989425960023      1.02951702412336     -1.79683665455998
  C   1.98533820026395      0.53244725090627      2.26522827497800
  C   -2.64352868177062     -1.71596187481844      0.61192491554944
  C   -0.69916180822079     -2.58699225270591      1.57904826568884
  C   -0.10099598113326      2.75249659105562      0.35604354197620
  C   -1.46223797279529      1.74458864104967      1.96209245557858
  C   4.10199503969168     -0.85792051000600      1.22880611932372
  C   1.44203321798670      3.57504215777644     -1.47068323739375
  C   2.18527624387108      2.02947302922399     -3.14984188415045
  H   1.45848350354232      0.01454288248396     -2.86509648911658
  C   -4.56038053014039     -0.62053598835820     -0.64873572899744
  C   -4.02709283108257      1.18477255184986     -2.15462752085959
  H   -1.91038429027287      1.66801107837741     -2.21941777711638
  C   3.24232044346748      0.69697215154453      2.85163373148564
  H   1.11621126908696      1.06908436121311      2.65099138648053
  C   -3.42957183191805     -2.62153063157131      1.33523115667292
  C   -1.42695402640533     -3.51542045924944      2.31779040870474
  H   0.38776093291555     -2.53411432377524      1.65277353438374
  C   -0.33310561895961      4.01671098583601      0.92117373417225
  C   -1.73521329357549      2.96514151231627      2.57823814995843
  H   -1.88786116717873      0.80939924747512      2.33709497305516
  C   4.32142135377927     -0.00639689775277      2.31214026276288
  H   4.93420094819825     -1.41247169063513      0.79568028942174
  C   2.17865973518253      3.32367653226289     -2.62622496066518
  H   1.42214802400547      4.57915057716745     -1.04873514084240
  H   2.73913176361437      1.77831821101432     -4.05611941705621
  C   -4.97651004026574      0.34348977109055     -1.56707200122073
  H   -5.29072323058712     -1.28239523045836     -0.18397268903696
  H   -4.31089873533214      1.95234596453729     -2.87675140920267
  H   3.36414898202506      1.36518402600522      3.70642855816162
  C   -2.81875565391545     -3.53105161863560      2.19719476513114
  H   -4.51399634285269     -2.61651500241003      1.22644653116773
  H   -0.90101249504483     -4.20845316759084      2.97688623227545
  C   -1.15367520978987      4.11914244708063      2.04433080562843
  H   0.11095537678294      4.91388076139070      0.49075758159010
  H   -2.38628519965342      3.00425994287417      3.45350018809976
  H   5.32547288613533      0.10296602697345      2.72891961882285
  H   2.73612607954313      4.12881144794824     -3.10993680814384
  H   -6.03512096613037      0.43551098736338     -1.82057519853800
  H   -1.34167710972784      5.09650758843970      2.49489561490986
  H   -3.42286639643572     -4.24149759519876      2.76571847957772
