# Supplementary material for: Mehrere Triplett‐Metall‐zentrierte Jahn–Teller‐Isomere bestimmen die temperaturabhängigen Lumineszenzlebensdauern in [Ru(bpy)3]2+
Source: Angew Chem Weinheim Bergstr Ger. 2023 Sep 15;135(48):e202308803. doi: 10.1002/ange.202308803 (PMC10962581; doi:10.1002/ange.202308803)
Supplement: Supplementary file 1 — Supporting Information [file ANGE-135-0-s001.zip › coordinates/3MLCT.xyz]

61
XYZ file generated by orca_plot on BaseName=orca
  Ru      0.009640     -0.000462      0.005047
  N      -0.848124      1.602772      1.013468
  C      -0.506405      2.840312      0.559440
  C      -1.038947      3.987613      1.155904
  C      -1.932246      3.854938      2.219115
  C      -2.280577      2.577378      2.662982
  C      -1.718412      1.471607      2.030685
  H      -0.759361      4.977338      0.795938
  H      -2.353042      4.744148      2.693557
  H      -2.978581      2.427466      3.488186
  H      -1.957392      0.454070      2.342513
  N       1.840408     -0.096170      1.028968
  N      -0.947503     -1.486825      1.041210
  N       0.843201      1.635488     -1.011171
  N      -1.743528     -0.077780     -1.051378
  N       0.972600     -1.541085     -1.004516
  C       0.439024      2.858779     -0.573033
  C       2.710506     -1.036840      0.569959
  C       2.196032      0.708786      2.045161
  C      -2.222557     -1.787674      0.549040
  C      -0.423417     -2.213689      2.057360
  C       1.720220      1.539434     -2.025165
  C      -2.659798     -1.013172     -0.558196
  C      -2.089006      0.734717     -2.079175
  C       2.217632     -1.857765     -0.552956
  C       0.420700     -2.237907     -2.013864
  C       0.913142      4.026156     -1.180469
  C       3.975969     -1.181044      1.148365
  C       3.439124      0.610173      2.665115
  H       1.460831      1.445402      2.373099
  C      -2.965253     -2.835682      1.169734
  C      -1.111760     -3.235724      2.677542
  H       0.581120     -1.936852      2.383803
  C       2.228383      2.664636     -2.669542
  H       2.012542      0.533461     -2.331493
  C      -3.939166     -1.110692     -1.181842
  C      -3.315862      0.666184     -2.705941
  H      -1.330384      1.447625     -2.408064
  C       2.940458     -2.902267     -1.138434
  C       1.093888     -3.285291     -2.636856
  H      -0.580209     -1.937632     -2.326368
  C       1.814343      3.927658     -2.240730
  H       0.583321      5.004385     -0.831746
  C       4.343433     -0.350299      2.206947
  H       4.670823     -1.933541      0.776932
  H       3.683746      1.281011      3.490204
  C      -2.424939     -3.546767      2.215702
  H      -3.963185     -3.073874      0.799678
  H      -0.650502     -3.779701      3.502716
  H       2.934051      2.541020     -3.492618
  C      -4.264294     -0.290245     -2.236688
  H      -4.660834     -1.838018     -0.808420
  H      -3.537891      1.331938     -3.540781
  C       2.374011     -3.621456     -2.191008
  H       3.936022     -3.156004     -0.775298
  H       0.612603     -3.822789     -3.455467
  H       2.190105      4.831775     -2.724706
  H       5.328457     -0.453057      2.667425
  H      -2.996942     -4.350455      2.685551
  H       2.929339     -4.439223     -2.655509
  H      -5.246368     -0.367347     -2.709411
