# Supplementary material for: Mehrere Triplett‐Metall‐zentrierte Jahn–Teller‐Isomere bestimmen die temperaturabhängigen Lumineszenzlebensdauern in [Ru(bpy)3]2+
Source: Angew Chem Weinheim Bergstr Ger. 2023 Sep 15;135(48):e202308803. doi: 10.1002/ange.202308803 (PMC10962581; doi:10.1002/ange.202308803)
Supplement: Supplementary file 1 — Supporting Information [file ANGE-135-0-s001.zip › coordinates/MECP-cis.xyz]

61
Coordinates from ORCA-job orca
  Ru  0.73044602924575      0.01328315004576     -0.31119626410783
  N   2.57043501573712      0.82511826761270      0.21395223908319
  C   3.01062652070684      1.89748026918834     -0.50033947929252
  C   4.21854074965801      2.52660488355121     -0.17657717152780
  C   4.97407127007769      2.05375435938271      0.89656334716490
  C   4.50097640443059      0.96357985437044      1.63091203242987
  C   3.29249940064848      0.37950213582740      1.25903430876712
  H   4.56028269931342      3.38959935597370     -0.74789460172152
  H   5.91636536149081      2.53915320854713      1.16040081293680
  H   5.05173493216779      0.56584439145357      2.48510039655100
  H   2.87082543054123     -0.46810122333615      1.80418425962058
  N   1.29618429270723     -1.94603366227677     -0.74403361744918
  N   0.27458276939583     -1.43207639302087      2.02599153669366
  N   0.88279301283682      1.78513060757778     -1.61548517929182
  N   -0.27031741965454      1.20260191690084      1.37774128883963
  N   -1.09619694504939     -0.83811088824214     -0.79926144771299
  C   2.12001243759299      2.34943245019307     -1.59451530143424
  C   0.27543903550735     -2.77604778898642     -1.10719561961247
  C   2.56303638783031     -2.40423529301404     -0.75036660700945
  C   -0.86370303764668     -0.88106732002916      2.47954455410204
  C   0.43750302883449     -2.75472874924662      2.12519211364813
  C   -0.00084236014778      2.14264298904046     -2.56074599022032
  C   -0.95108540043692      0.60020761465468      2.38074398808053
  C   -0.27432552729638      2.54428129815189      1.30135221346656
  C   -1.06907670761094     -2.17228259585974     -1.07831735894644
  C   -2.27958905853411     -0.19756811048038     -0.75515219567745
  C   2.48915090343638      3.29947310415917     -2.55356330506431
  C   0.52949745904889     -4.10169815750560     -1.47458553932916
  C   2.87682288613283     -3.71271269899882     -1.10508725041301
  H   3.34165951123050     -1.69900205696697     -0.45700786116894
  C   -1.90377154981605     -1.65551691992538      3.01661455772696
  C   -0.53722578560816     -3.60358823322652      2.65735956321030
  H   1.38419586058551     -3.15976402356287      1.75442639101290
  C   0.29975243443095      3.08619455211199     -3.54153370911414
  H   -0.97821207444551      1.65593225607641     -2.52422196543692
  C   -1.67685053469279      1.35048272607289      3.31717435533813
  C   -0.96773715918208      3.35347578052604      2.19955474000851
  H   0.28790385442780      2.99263162009908      0.48123573358423
  C   -2.25135680264637     -2.88480077507433     -1.30802536129851
  C   -3.48942743356911     -0.85016046256702     -0.97636310408699
  H   -2.24785798784148      0.86898288645487     -0.52356546761327
  C   1.56884786461091      3.67031475468967     -3.53584428216917
  H   3.48592544416790      3.74009360769106     -2.54476307401746
  C   1.84063209638466     -4.57725930901578     -1.46983522598992
  H   -0.28984001998923     -4.75892740710026     -1.76460520887630
  H   3.91772665463407     -4.04030238457605     -1.08959001555695
  C   -1.73685508676785     -3.03945691911620      3.09832087162016
  H   -2.83469344334934     -1.18927134243416      3.34213121730609
  H   -0.35775640371281     -4.67926841112313      2.71173613041951
  H   -0.44852436290785      3.34968201141967     -4.29107945632849
  C   -1.68965469400881      2.74194257622157      3.22562406345761
  H   -2.20267237615807      0.84589114867087      4.12859892922808
  H   -0.93453382057987      4.43861933653396      2.08656745704081
  C   -3.47563309475338     -2.21937776608296     -1.25416433323887
  H   -2.21741026666438     -3.95333405093096     -1.51995385414617
  H   -4.42203517471566     -0.28566908489383     -0.92468319570917
  H   1.84533132524855      4.40854337117045     -4.29222952411404
  H   2.04976790950814     -5.61163003368462     -1.75159573467275
  H   -2.53657160168730     -3.66756395468360      3.49832815763051
  H   -4.40585143366204     -2.76518757687243     -1.42608826674152
  H   -2.24504141943498      3.33797710846440      3.95368131012228
