# Supplementary material for: Mehrere Triplett‐Metall‐zentrierte Jahn–Teller‐Isomere bestimmen die temperaturabhängigen Lumineszenzlebensdauern in [Ru(bpy)3]2+
Source: Angew Chem Weinheim Bergstr Ger. 2023 Sep 15;135(48):e202308803. doi: 10.1002/ange.202308803 (PMC10962581; doi:10.1002/ange.202308803)
Supplement: Supplementary file 1 — Supporting Information [file ANGE-135-0-s001.zip › coordinates/MECP-trans.xyz]

61
Coordinates from ORCA-job orca
  Ru  -0.15266375748139      0.13060492248740     -0.21931842753939
  N   0.85273464574732     -1.57644847847277     -0.99803064869713
  C   2.10317751742638     -1.95333451178556     -0.61631835506714
  C   2.68854730624422     -3.11280555951914     -1.14154716677961
  C   1.99269279227202     -3.88797671513770     -2.06866452064703
  C   0.71336038177743     -3.48645497066170     -2.45577992121554
  C   0.18058098248872     -2.33112189366454     -1.89180118668625
  H   3.68179064266423     -3.41227832835373     -0.80469368291550
  H   2.44274874131777     -4.79600796676911     -2.47672697848397
  H   0.12448368711222     -4.05571442093895     -3.17693773813159
  H   -0.82118098690218     -1.98858517853460     -2.16182957376098
  N   1.19034533589283      1.57423000642802     -0.82740134935982
  N   -2.51219892676756     -0.04462066052448     -1.04017564664476
  N   2.12485857045347     -0.50762529300613      1.32481111648789
  N   -1.30258992278284     -1.40429101281665      0.92621936023809
  N   -0.88539361183256      1.82921052620566      0.75054496796566
  C   2.84419634507841     -1.09492479294825      0.35347263764683
  C   1.01743109873058      2.82096686298890     -0.29419186133112
  C   2.18938168340195      1.36255106116702     -1.70942035857216
  C   -3.24605038032089     -1.01617018107121     -0.47439935906836
  C   -3.01759601804604      0.68844501037793     -2.03539723666986
  C   2.73764197515019      0.30958036927158      2.18477756650922
  C   -2.58448450933252     -1.74643337812021      0.64042611269855
  C   -0.65785712776304     -2.02994235616720      1.92792223099304
  C   -0.13000328913041      2.95561949062061      0.61277266970284
  C   -1.97085212423639      1.85327221143407      1.54721486835021
  C   4.22554676641720     -0.88325172675831      0.22070421854792
  C   1.88421152530586      3.86763891322069     -0.62748861415445
  C   3.07456122929216      2.36698361531552     -2.08466089370588
  H   2.27582533928842      0.35762139886186     -2.12365303806629
  C   -4.54892339061259     -1.29260822135336     -0.91968354509058
  C   -4.30364476844878      0.47860043584169     -2.53884674976480
  H   -2.36872711866718      1.47131607469958     -2.44234745787309
  C   4.10665928572643      0.59018766659257      2.12094896456984
  H   2.10715266362275      0.76632070025665      2.95531935656620
  C   -3.23988734192481     -2.74132144008003      1.37948182415178
  C   -1.25585247675233     -3.01964933736347      2.70488660664851
  H   0.37663478268987     -1.71802066223826      2.09290458928399
  C   -0.46504963669755      4.13559342052828      1.28932530279340
  C   -2.35366484422510      2.99303643863255      2.24716770882277
  H   -2.54408329550724      0.92871302072250      1.62227834283049
  C   4.86202023727580     -0.02322254923843      1.11896757503565
  H   4.78622338404504     -1.35340608801091     -0.58889065908585
  C   2.92508671962136      3.63943820217781     -1.52591498553411
  H   1.74410156969081      4.85616286218209     -0.19101660467263
  H   3.86712064779979      2.14459795314900     -2.80096626713138
  C   -5.07713977445486     -0.53524913582538     -1.96661894415531
  H   -5.14671615803958     -2.08338341143652     -0.46710491220233
  H   -4.68337189115250      1.09514275654226     -3.35597170919259
  H   4.56259923151499      1.27460240872061      2.83948635396933
  C   -2.57321093096012     -3.38291148107338      2.42223538106877
  H   -4.26868101695404     -3.01318189549663      1.14573924283021
  H   -0.68856129033338     -3.49249107852270      3.50850600522216
  C   -1.58664378301026      4.15484794636710      2.11561301015445
  H   0.14512751649045      5.03091869868291      1.17161008595536
  H   -3.24080449281855      2.96203714957158      2.88208720160429
  H   5.93305783771232      0.17301662542761      1.02699529573340
  H   3.60836691908213      4.44922518582607     -1.79110473403927
  H   -6.08782412991961     -0.73642493286592     -2.33001415333143
  H   -1.85889666458601      5.06735232804838      2.65060958973507
  H   -3.07943370167279     -4.15749660359332      3.00304909345430
