# Supplementary material for: Mehrere Triplett‐Metall‐zentrierte Jahn–Teller‐Isomere bestimmen die temperaturabhängigen Lumineszenzlebensdauern in [Ru(bpy)3]2+
Source: Angew Chem Weinheim Bergstr Ger. 2023 Sep 15;135(48):e202308803. doi: 10.1002/ange.202308803 (PMC10962581; doi:10.1002/ange.202308803)
Supplement: Supplementary file 1 — Supporting Information [file ANGE-135-0-s001.zip › coordinates/MECP-twist.xyz]

61
XYZ file generated by orca_plot on BaseName=orca
  Ru     -0.250724     -0.325331     -0.401681
  N       1.268669     -1.745347     -0.949858
  C       2.489615     -1.847265     -0.372024
  C       3.417210     -2.795264     -0.831259
  C       3.080526     -3.642709     -1.883879
  C       1.812319     -3.534055     -2.460797
  C       0.939785     -2.572652     -1.962123
  H       4.394200     -2.881414     -0.356897
  H       3.797473     -4.384515     -2.242975
  H       1.496506     -4.178786     -3.282628
  H      -0.059956     -2.451288     -2.390144
  N       0.735097      1.213211     -1.447058
  N      -2.315246      0.130184     -0.864051
  N       1.706036     -0.283215      1.274071
  N      -1.293350     -1.756892      0.681240
  N      -0.628017      1.619721      0.841262
  C       2.767584     -0.944575      0.773447
  C       0.744644      2.477276     -0.932132
  C       1.410321      0.970668     -2.588747
  C      -3.221364     -0.705506     -0.294287
  C      -2.724154      1.101238     -1.696460
  C       1.872220      0.505194      2.339910
  C      -2.655123     -1.736411      0.599050
  C      -0.696448     -2.668429      1.473683
  C      -0.058270      2.710389      0.292840
  C      -1.409606      1.731694      1.920762
  C       4.050322     -0.799547      1.326021
  C       1.464477      3.501415     -1.562490
  C       2.134981      1.948070     -3.263452
  H       1.368829     -0.048896     -2.974090
  C      -4.588865     -0.565138     -0.562985
  C      -4.067620      1.290077     -2.011197
  H      -1.946952      1.745345     -2.114222
  C       3.110301      0.693806      2.958991
  H       0.982828      1.009648      2.721204
  C      -3.434055     -2.641719      1.329728
  C      -1.416650     -3.597184      2.219406
  H       0.392861     -2.640046      1.510603
  C      -0.258947      3.981204      0.856848
  C      -1.653261      2.958019      2.537879
  H      -1.845415      0.804426      2.304344
  C       4.221800      0.034062      2.431244
  H       4.907110     -1.320751      0.899372
  C       2.170191      3.239561     -2.734626
  H       1.476211      4.503617     -1.135909
  H       2.661880      1.687954     -4.183167
  C      -5.014191      0.440592     -1.430931
  H      -5.316424     -1.234823     -0.105074
  H      -4.358337      2.089719     -2.694673
  H       3.192105      1.347132      3.829932
  C      -2.811744     -3.583560      2.147719
  H      -4.521409     -2.609506      1.263225
  H      -0.881931     -4.313559      2.845622
  C      -1.059437      4.100597      1.992451
  H       0.191704      4.869820      0.415708
  H      -2.290774      3.010805      3.422366
  H       5.212666      0.163148      2.873151
  H       2.735038      4.034145     -3.227129
  H      -6.077605      0.558419     -1.651277
  H      -1.223754      5.082170      2.443111
  H      -3.409604     -4.294466      2.722192
