# Supplementary material for: Mehrere Triplett‐Metall‐zentrierte Jahn–Teller‐Isomere bestimmen die temperaturabhängigen Lumineszenzlebensdauern in [Ru(bpy)3]2+
Source: Angew Chem Weinheim Bergstr Ger. 2023 Sep 15;135(48):e202308803. doi: 10.1002/ange.202308803 (PMC10962581; doi:10.1002/ange.202308803)
Supplement: Supplementary file 1 — Supporting Information [file ANGE-135-0-s001.zip › coordinates/TS_3MC-trans.xyz]

61
Coordinates from ORCA-job orca
  Ru  0.02323690743738      0.02488165669281      0.04662345384823
  N   2.15801534094582      0.05924277001780      0.03454245784253
  C   2.77660080773501      1.27116258113756      0.04371028748425
  C   4.17120875937628      1.35995287149496      0.15986252842438
  C   4.92887193500179      0.19437786305658      0.25186685263315
  C   4.27762601837384     -1.04380573760462      0.23163936731186
  C   2.89010329553657     -1.06579858126590      0.13107836976414
  H   4.65615028923041      2.33570549260927      0.19603952583701
  H   6.01572769044194      0.25193237926017      0.34602493589212
  H   4.83009814720938     -1.98284418640100      0.29549364085244
  H   2.33347009083845     -2.00517399005494      0.11798794996401
  N   -0.30133362939076      0.41705348564002     -1.97169630462224
  N   -0.19867117302160     -2.22704502552477      0.03169425289778
  N   0.58365343058886      2.22610618346900      0.19223720090588
  N   0.23016000248769     -0.52585253198028      2.07568305329984
  N   -2.05483608083403      0.07588586796341     -0.04481486062509
  C   1.89391072360788      2.45015915709791     -0.07274539423593
  C   -1.60615766836667      0.48803986595213     -2.35956493305056
  C   0.67405605837467      0.58128436288289     -2.88494718338007
  C   -0.45714185517263     -2.69082438264451      1.28576663206751
  C   -0.62464954064294     -2.93478278774788     -1.03417710782581
  C   -0.29818325881666      3.23529675901573      0.10069670749175
  C   0.01583977343479     -1.83555900149967      2.38812852647172
  C   0.66089444152525      0.32772079394509      3.02422744139250
  C   -2.58869469353810      0.30006558180478     -1.27929758236359
  C   -2.86899822346276     -0.10785229554430      1.01191431267011
  C   2.34757165239616      3.72357722659115     -0.45090008194011
  C   -1.94482204949401      0.72866613890823     -3.69644002243618
  C   0.40026483346275      0.81963300105246     -4.22883855776779
  H   1.70129569100333      0.51632632347782     -2.52278381179770
  C   -1.16278537783680     -3.88793061784724      1.48633454192358
  C   -1.31177046849185     -4.13527543773340     -0.90691505580200
  H   -0.39341218318101     -2.51320134024311     -2.01676116119221
  C   0.08397496223724      4.52770887628921     -0.24693693047093
  H   -1.34171325291100      2.98849986179844      0.31748118232505
  C   0.24129504584900     -2.30275736212901      3.69223257228970
  C   0.88818120873563     -0.07345442093276      4.33590931023927
  H   0.81520667072557      1.36191712763191      2.70873314673207
  C   -3.97589584963130      0.33674155289269     -1.46259619528255
  C   -4.25536112766008     -0.07595600725212      0.89306335032982
  H   -2.38837642344922     -0.28553518289813      1.97534966974991
  C   1.43347997100515      4.77227824885623     -0.53430326168887
  H   3.39766833737853      3.88946416142237     -0.69417076386082
  C   -0.93292562213393      0.89477145539670     -4.64097431457418
  H   -2.99055827162012      0.78636342748908     -3.99787951544400
  H   1.22515721047634      0.94450289568725     -4.93243789010453
  C   -1.59180093330438     -4.61940788435743      0.38148290863318
  H   -1.39130180087033     -4.22880773552213      2.49705969655419
  H   -1.61992279167965     -4.68311249553907     -1.79969508657849
  H   -0.66218298691960      5.32328095761117     -0.29338429258794
  C   0.67767847369721     -1.41672727220116      4.67342836849473
  H   0.09550402383855     -3.35797424540597      3.92541533459022
  H   1.22529315704116      0.65625131472420      5.07402041375324
  C   -4.81719303085196      0.14705866579240     -0.36706294407513
  H   -4.39702078916253      0.50998376982292     -2.45271076994962
  H   -4.87584667729648     -0.22863657965434      1.77771959697870
  H   1.76794689569634      5.76919581329055     -0.83061567356378
  H   -1.18463665594297      1.08172171521140     -5.68725949631047
  H   -2.14817685593978     -5.54939765871305      0.51842686485343
  H   -5.90126808274774      0.17281540541156     -0.49808883336698
  H   0.86192550868188     -1.77072285070103      5.69038357039927
